# Supplementary material for: Biogeographical survey of soil microbiomes across sub-Saharan Africa: structure, drivers, and predicted climate-driven changes
Source: Microbiome. 2022 Aug 23;10:131. doi: 10.1186/s40168-022-01297-w (PMC9396824; doi:10.1186/s40168-022-01297-w)
Supplement: Supplementary file 14 — Additional file 13. Table S2. Taxonomy of prokaryotic taxa in the dominant fraction of the microbial community, at the Class taxrank. [file 40168_2022_1297_MOESM13_ESM.csv]

ASV ID	Domain	Phylum	Class	Mean relative abudance
0291e3d64da56a3fbc8acbfb60eba8e6	Bacteria	Acidobacteriota	Acidobacteriae	0.036299268
1c6b4256b9cac22c5d8cd734d3784096	Bacteria	Proteobacteria	Gammaproteobacteria	0.056904298
2eecf65e760eb8a617d9b42c05007113	Bacteria	Actinobacteriota	Acidimicrobiia	0.013884545
366519b200bc240b4473386624636718	Bacteria	Acidobacteriota	Blastocatellia	0.042364929
36b21509e5422acc3831cf04e65e3c4f	Bacteria	Actinobacteriota	Actinobacteria	0.099606539
52bd70fce84629a9f2166c2627594c5b	Bacteria	Chloroflexi	Ktedonobacteria	0.014605396
5ec1ccbb38aae37b3002b1f91ed3d0d8	Bacteria	Acidobacteriota	Vicinamibacteria	0.02954449
700b46be5ec2cc0235b1b1027de4ead5	Bacteria	Firmicutes	Bacilli	0.032260311
741d967cbbd14ee45ae73fa31da3d6aa	Bacteria	Actinobacteriota	Thermoleophilia	0.072540009
750127cfe76c82c41d3bd7ce3c39c91f	Bacteria	Proteobacteria	Alphaproteobacteria	0.143727298
76eab29d760f9163c81c318fd2ed67eb	Archaea	Crenarchaeota	Nitrososphaeria	0.074717147
8ac13b3e0ef7f44c2d08e456571179c2	Bacteria	Verrucomicrobiota	Verrucomicrobiae	0.027301052
8dff3965d58f14e2b4828aff48ddbc7f	Bacteria	Chloroflexi	TK10	0.015708916
a98c76b8ba008446a5708c76af060d7b	Bacteria	Cyanobacteria	Cyanobacteriia	0.020865706
aeaa9d813af2ee7271df6fb1c1289ee5	Bacteria	Chloroflexi	Chloroflexia	0.036419479
b33712b153c32bc9d710bc39b0d028bc	Bacteria	Actinobacteriota	Rubrobacteria	0.034974531
b7e582edd8eb3c24314763836f2d1b33	Bacteria	Chloroflexi	Anaerolineae	0.010966118
c00a3c445563c821c6b92cd5d0ce5554	Bacteria	Bacteroidota	Bacteroidia	0.071687426
db0b2a6ce2182c294b78391315912774	Bacteria	Planctomycetota	Phycisphaerae	0.021750251
eac4d81a6b767189a6e87c5987afff6c	Bacteria	Myxococcota	Polyangia	0.01176717
ee70d780bfc80f145d5c83fe688cf092	Bacteria	Planctomycetota	Planctomycetes	0.035140878
f7b692cbeea4ea0b190a50dcb75d348e	Bacteria	Gemmatimonadota	Gemmatimonadetes	0.016467718
