# Supplementary material for: Biogeographical survey of soil microbiomes across sub-Saharan Africa: structure, drivers, and predicted climate-driven changes
Source: Microbiome. 2022 Aug 23;10:131. doi: 10.1186/s40168-022-01297-w (PMC9396824; doi:10.1186/s40168-022-01297-w)
Supplement: Supplementary file 15 — Additional file 14. Table S3. Metadata of the dominant phylotypes, including taxonomy, functional predictions (based on FAPROTAX and manual curation), and ecological groups based on the main environmental predictor. [file 40168_2022_1297_MOESM14_ESM.csv]

ASVs ID	Domain	Phylum	Class	Order	Family	Genus	Species	Degree	Betweness Centrality	Closeness Centrality	Modularity	Env. Predictor	FAPROTAX	Manual Curation	Root-association	Refs:
02fab7f8f72bd3fdccace7bacbea3f7a	Bacteria	Acidobacteriota	Vicinamibacteria	Vicinamibacterales	uncultured	uncultured	uncultured_bacterium	11	0.000274	0.517241	13	Low pH	/	/	/	/	/
03b6833f2ec792d974f49dd3748f5ca0	Bacteria	Actinobacteriota	Thermoleophilia	Gaiellales	/	/	/	1	0	0	6	High Clay	/	/	/	/	/
0d7f1d6b5cad9fd21353d8e17b661209	Bacteria	Planctomycetota	Planctomycetes	Isosphaerales	Isosphaeraceae	/	/	/	/	/	/	Low pH	aerobic_chemotrophy	/	/	/	/
0dba5b792cdb22b80b969b29f9b8d890	Bacteria	Proteobacteria	Gammaproteobacteria	Burkholderiales	SC-I-84	SC-I-84	/	10	0.000659	0.5	13	Low pH	/	/	/	/	/
1476593794981bfe989d9af8093606ee	Bacteria	Actinobacteriota	Acidimicrobiia	uncultured	uncultured	uncultured	uncultured_bacterium	/	/	/	/	High pH	/	/	/	/	/
166f6b04b8ba3e442e38a0a9c8a86a96	Bacteria	Actinobacteriota	Thermoleophilia	Gaiellales	uncultured	uncultured	/	2	0	0.75	6	High Clay	/	/	/	/	/
1da6114169ffeee42235ae1bb80604b6	Bacteria	Acidobacteriota	Blastocatellia	11-24	11-24	11-24	uncultured_Acidobacteria	/	/	/	/	High pH	/	/	/	/	/
1ef6f80bacbfd8a73b56f20063e7ed95	Bacteria	Entotheonellaeota	Entotheonellia	Entotheonellales	Entotheonellaceae	Entotheonellaceae	uncultured_bacterium	/	/	/	/	Low Phosphate	/	/	/	/	/
2778146ee39a4826b03c7ca7c37c8eb3	Bacteria	Armatimonadota	uncultured	uncultured	uncultured	uncultured	uncultured_bacterium	11	0.000807	1	12	High pH	/	/	/	/	/
298932288b7e67ef7407b1888446e6fc	Bacteria	Actinobacteriota	Thermoleophilia	Gaiellales	uncultured	uncultured	uncultured_Conexibacter	8	0.000249	0.5	4	Low pH	/	/	/	/	/
2eecf65e760eb8a617d9b42c05007113	Bacteria	Actinobacteriota	Acidimicrobiia	IMCC26256	IMCC26256	IMCC26256	uncultured_Actinomycetales	2	0	0.373333	12	Low Sodium	/	/	/	/	/
2f903b2ddd72e11472237e3a8e5884b9	Bacteria	Armatimonadota	Armatimonadia	Armatimonadales	Armatimonadales	Armatimonadales	uncultured_bacterium	20	0.002742	0.666667	12	High pH	/	/	/	/	/
31642b3c6757640116c6766830a00b08	Bacteria	Cyanobacteria	Cyanobacteriia	Chloroplast	Chloroplast	Chloroplast	/	/	/	/	/	/	photosynthesis	/	/	/	/
35b2f90f668d6d59dcff7909ada87801	Bacteria	Proteobacteria	Alphaproteobacteria	Tistrellales	Geminicoccaceae	Candidatus_Alysiosphaera	uncultured_bacterium	13	0.000477	0.444444	12	High pH	/	/	/	/	/
366519b200bc240b4473386624636718	Bacteria	Acidobacteriota	Blastocatellia	Pyrinomonadales	Pyrinomonadaceae	RB41	Arenimicrobium_luteum	1	0	0.285714	11	Low Sodium	/	(chemoorganotrophic)	/	/	/
3d23dfc4c8e01d3162419150d56d5cf1	Bacteria	Bacteroidota	Bacteroidia	Chitinophagales	Chitinophagaceae	Ferruginibacter	uncultured_Chitinophagaceae	/	/	/	/	High pH	aerobic_chemotrophy	/	/	/	/
3d4c09aa021170d8444fad01835fc475	Bacteria	Acidobacteriota	Thermoanaerobaculia	Thermoanaerobaculales	Thermoanaerobaculaceae	Subgroup_10	Acidobacteria_bacterium	/	/	/	/	High pH	/	/	/	/	/
43836c03fa1baddf5e3cf86c580ebe84	Bacteria	Acidobacteriota	Acidobacteriae	Acidobacteriales	uncultured	uncultured	/	18	0.002839	0.424658	4	Low pH	/	/	/	/	/
46935d81d9905814875131f8e212b19e	Bacteria	Planctomycetota	Phycisphaerae	Tepidisphaerales	WD2101_soil_group	WD2101_soil_group	uncultured_planctomycete	/	/	/	/	/	/	/	/	/	/
5129d311de01b249b72d796480a80932	Bacteria	Actinobacteriota	Acidimicrobiia	IMCC26256	IMCC26256	IMCC26256	/	/	/	/	/	High pH	/	/	/	/	/
5914e0393a8d7f232b88c2c2659bca3f	Bacteria	Actinobacteriota	Actinobacteria	Frankiales	Geodermatophilaceae	/	/	2	0	0	10	High Phosphate	/	/	/	/	/
5ec1ccbb38aae37b3002b1f91ed3d0d8	Bacteria	Acidobacteriota	Vicinamibacteria	Vicinamibacterales	uncultured	uncultured	/	20	0.00366	0.482014	13	Low Phosphate	/	/	/	/	/
68b137a056c462623663fd50d1ebd570	Bacteria	Actinobacteriota	Actinobacteria	Frankiales	Acidothermaceae	Acidothermus	uncultured_bacterium	18	0.001478	0.666667	4	Low pH	cellulolysis	/	/	/	/
784d6e59b8d99a185d78a0c5f56c030d	Bacteria	Acidobacteriota	Blastocatellia	11-24	11-24	11-24	/	/	/	/	/	/	/	/	/	/	/
7b31f645785809f1553a5226ea42dbb5	Bacteria	Actinobacteriota	Acidimicrobiia	/	/	/	/	1	0	0	12	High pH	/	/	/	/	/
7caa3bc97c661864d56070a8223a8ed2	Bacteria	Acidobacteriota	Subgroup_5	Subgroup_5	Subgroup_5	Subgroup_5	uncultured_bacterium	19	0.004078	0.615385	13	Low Seasonality	/	/	/	/	/
7ccb72e95e9c4f152eb6f86bacf9e9b3	Bacteria	/	/	/	/	/	/	/	/	/	/	/	/	/	/	/	/
7fe8cd002df02147245c5aab6976fe06	Bacteria	Actinobacteriota	Actinobacteria	Frankiales	/	/	/	/	/	/	/	Low pH	/	/	/	/	/
8a46c822bfb5310f680c52ab52655a53	Bacteria	Proteobacteria	Gammaproteobacteria	Burkholderiales	Oxalobacteraceae	Noviherbaspirillum	/	/	/	/	/	Low Sodium	/	/	/	/	/
91a555bb8c3557cae5db30e16d75d02f	Bacteria	Gemmatimonadota	Gemmatimonadetes	Gemmatimonadales	Gemmatimonadaceae	Roseisolibacter	uncultured_bacterium	10	0.001769	0.636364	12	Low Sodium	/	/	/	/	/
981c247fdbd8216d86aedb6bedfad1fa	Bacteria	Actinobacteriota	Actinobacteria	Frankiales	uncultured	uncultured	/	2	0	0.392157	13	Low Calcium	/	/	/	/	/
9a5fb6011b6426c5528e175c10658f75	Bacteria	Acidobacteriota	Vicinamibacteria	Vicinamibacterales	uncultured	uncultured	uncultured_Acidobacteriaceae	3	0	0.255814	13	High pH	/	/	/	/	/
a139379c5ab67a46911226dc22100c6a	Bacteria	Bacteroidota	Bacteroidia	Chitinophagales	Chitinophagaceae	Edaphobaculum	/	/	/	/	/	/	/	/	/	/	/
ab37b5673fdb0c1003c8a4f17445fff2	Bacteria	Actinobacteriota	Thermoleophilia	Solirubrobacterales	67-14	67-14	metagenome	/	/	/	/	Low pH	/	/	/	/	/
ac0c6e6a5b253e1a31b4cfc9637f7da9	Bacteria	Actinobacteriota	Thermoleophilia	Gaiellales	uncultured	uncultured	uncultured_Rubrobacteria	1	0	0	6	Unknown	/	/	/	/	/
ad968b942c35d31de767c33964e20256	Bacteria	Planctomycetota	Phycisphaerae	Tepidisphaerales	WD2101_soil_group	WD2101_soil_group	uncultured_bacterium	1	0	0	9	High Phosphate	/	/	/	/	/
b3ce7c66bc18fce6e1e7719b7678039c	Bacteria	Actinobacteriota	Thermoleophilia	Gaiellales	uncultured	uncultured	uncultured_microorganism	/	/	/	/	/	/	/	/	/	/
b9c6542b983f2d655d209d3236b12f28	Bacteria	Abditibacteriota	Abditibacteria	Abditibacteriales	Abditibacteriaceae	Abditibacterium	uncultured_bacterium	22	0.006697	0.62069	12	High pH	/	/	/	/	/
b9f882db8eba8df788de14ca530637ca	Bacteria	Gemmatimonadota	Gemmatimonadetes	Gemmatimonadales	Gemmatimonadaceae	Roseisolibacter	/	3	0	0	12	Low Sodium	/	/	/	/	/
bb5a20cecec6d846445397e8381916fa	Bacteria	Actinobacteriota	Actinobacteria	Frankiales	Acidothermaceae	Acidothermus	/	17	0.002499	0.5	4	Low pH	cellulolysis	/	/	/	/
bea9cda9bcdab733d2a27abae60cc0ab	Bacteria	Planctomycetota	Planctomycetes	Isosphaerales	Isosphaeraceae	uncultured	uncultured_Isosphaera	/	/	/	/	/	aerobic_chemotrophy	/	/	/	/
c31d6e4270a3ee65acc48524ac003f61	Bacteria	Firmicutes	Bacilli	Bacillales	/	/	/	/	/	/	/	/	/	/	/	/	/
c91a577e6137fedf4229142eb3be1596	Bacteria	Chloroflexi	Ktedonobacteria	B12-WMSP1	B12-WMSP1	B12-WMSP1	uncultured_Chloroflexi	/	/	/	/	Low pH	/	/	/	/	/
cf28a50571ee5f0da54bd444d53aaf79	Bacteria	Proteobacteria	Alphaproteobacteria	Elsterales	uncultured	uncultured	/	3	0.000055	1	2	Low pH	/	/	/	/	/
d3ee28f038a51c4981b09e5df45c9451	Bacteria	Proteobacteria	Alphaproteobacteria	Acetobacterales	Acetobacteraceae	Craurococcus-Caldovatus	uncultured_bacterium	15	0.00178	0.583333	12	low Longitude	/	/	/	/	/
db0b2a6ce2182c294b78391315912774	Bacteria	Planctomycetota	Phycisphaerae	Tepidisphaerales	WD2101_soil_group	WD2101_soil_group	uncultured_soil	/	/	/	/	/	/	/	/	/	/
e413e511cf3e0c6575134d88a59e39b9	Bacteria	Acidobacteriota	Acidobacteriae	Acidobacteriales	/	/	/	3	0	0	4	Low pH	/	/	/	/	/
ee70d780bfc80f145d5c83fe688cf092	Bacteria	Planctomycetota	Planctomycetes	Isosphaerales	Isosphaeraceae	uncultured	/	/	/	/	/	Low pH	aerobic_chemotrophy	/	/	/	/
ef83b54026ca21bbcf530de56d4f4f5e	Bacteria	Planctomycetota	Phycisphaerae	Tepidisphaerales	WD2101_soil_group	WD2101_soil_group	/	1	0	1	9	High Phosphate	/	/	/	/	/
effb6651fe81a97938c93a3f64c4b5ae	Bacteria	Acidobacteriota	Holophagae	Subgroup_7	Subgroup_7	Subgroup_7	/	/	/	/	/	Low Phosphate	/	/	/	/	/
f53729aecdbc6e0dca94573a41a67962	Bacteria	Acidobacteriota	Thermoanaerobaculia	Thermoanaerobaculales	Thermoanaerobaculaceae	Subgroup_10	/	/	/	/	/	/	/	/	/	/	/
f67c8486d517c06c7b6bcbedff68e6ed	Bacteria	Bacteroidota	Bacteroidia	Chitinophagales	Chitinophagaceae	Flaviaesturariibacter	uncultured_bacterium	/	/	/	/	High Phosphate	/	/	/	/	/
fb19a9b2183a6421001f76760f36b209	Bacteria	Acidobacteriota	Vicinamibacteria	Vicinamibacterales	uncultured	uncultured	uncultured_Acidobacteriales	1	0	0	13	High Clay	/	/	/	/	/
971183ffc73c7d11eb37996f561dcb99	Bacteria	Actinobacteriota	Actinobacteria	Propionibacteriales	Nocardioidaceae	Nocardioides	/	1	0	0	7	High Magnesium	aromatic_compound_degradation	/	/	/	/
43358821a7b704cbd73f99545cb04591	Bacteria	Bdellovibrionota	Oligoflexia	0319-6G20	0319-6G20	0319-6G20	uncultured_Syntrophobacteraceae	/	/	/	/	/	/	/	/	/	/
00cadd634cfa496eb440021a2f27ffc1	Bacteria	Chloroflexi	Anaerolineae	Anaerolineales	Anaerolineaceae	UTCFX1	/	1	0	0	8	Unknown	/	/	rhizosphere	https://doi.org/10.1101/2020.11.25.397133	/
0162a6f2d8016b02619672ef83782df1	Bacteria	Proteobacteria	Alphaproteobacteria	Sphingomonadales	Sphingomonadaceae	/	/	11	0.000675	0.538462	12	High pH	aerobic_chemotrophy	/	/	/	/
0291e3d64da56a3fbc8acbfb60eba8e6	Bacteria	Acidobacteriota	Acidobacteriae	Bryobacterales	Bryobacteraceae	Bryobacter	/	2	0	0.75	2	Low pH	/	chemoorganotrophs	rhizosphere	https://doi.org/10.1007/s11274-013-1316-2	https://doi.org/10.1038/s41598-018-31168-0
0951d45eaad2aea13277b548c0650783	Bacteria	Proteobacteria	Gammaproteobacteria	Burkholderiales	Comamonadaceae	Ramlibacter	/	/	/	/	/	/	/	/	rhizosphere	https://doi.org/10.1186/s12896-020-00606-1	/
0b3dd1ebf0a677191c6d807d8af43f1f	Bacteria	Gemmatimonadota	Gemmatimonadetes	Gemmatimonadales	Gemmatimonadaceae	/	/	/	/	/	/	Low Sodium	/	/	/	/	/
0fd5a3c3319b5060dc54e6e923078898	Bacteria	Actinobacteriota	Actinobacteria	Frankiales	Frankiaceae	Jatrophihabitans	/	7	0.000201	0.5	4	Low pH	/	/	rhizosphere	https://doi.org/10.1099/ijsem.0.001296	/
1370dd4137a5051ce7f1cff8e3aed158	Bacteria	Bacteroidota	Bacteroidia	Chitinophagales	Chitinophagaceae	Segetibacter	/	/	/	/	/	High Phosphate	/	/	rhizosphere	https://doi.org/10.1099/ijsem.0.003973	/
14de107f20e6e8efe82e2f1a87dc7833	Bacteria	Proteobacteria	Alphaproteobacteria	Caulobacterales	Caulobacteraceae	Phenylobacterium	/	/	/	/	/	/	herbicide	/	rhizosphere	https://doi.org/10.1099/ijsem.0.001109	https://doi.org/10.1186/s13020-018-0198-5
162fb852385f78e997eae494c1116690	Bacteria	Actinobacteriota	Rubrobacteria	Rubrobacterales	Rubrobacteriaceae	Rubrobacter	metagenome	3	0.000663	0.5	11	High pH	aerobic_chemotrophy	/	rhizosphere	https://doi.org/10.1002/agj2.20547	/
18c4889d8c30b4c33a9d39ac4b928b27	Bacteria	Proteobacteria	Alphaproteobacteria	Rhizobiales	Xanthobacteraceae	uncultured	/	31	0.004177	0.571429	7	Low pH	chemotrophs	Some organsisms have facultative chemolithoautotrophic	rhizosphere	https://doi.org/10.1016/j.apsoil.2020.103762	/
1c6b4256b9cac22c5d8cd734d3784096	Bacteria	Proteobacteria	Gammaproteobacteria	Steroidobacterales	Steroidobacteraceae	Steroidobacter	/	10	0.000347	0.391304	13	High pH	/	/	rhizosphere	https://doi.org/10.1038/s41598-018-31168-0	/
1d17b00044b55b28ea859344fd8a138c	Bacteria	Actinobacteriota	Rubrobacteria	Rubrobacterales	Rubrobacteriaceae	Rubrobacter	uncultured_organism	/	/	/	/	/	aerobic_chemotrophy	/	rhizosphere	https://doi.org/10.1002/agj2.20547	/
1d75ea9edb09455b942c222362724ecd	Bacteria	Bacteroidota	Bacteroidia	Chitinophagales	Chitinophagaceae	Niastella	/	/	/	/	/	/	/	/	rhizosphere	https://doi.org/10.1186/s40168-019-0750-2	/
245017f52358dfc1131add20e58c2c41	Bacteria	Chloroflexi	Chloroflexia	Chloroflexales	Roseiflexaceae	uncultured	/	1	0	0	2	High Longitude	photosynthesis	photoorganotrophs	rhizosphere	https://doi.org/10.1155/2019/4943150	https://doi.org/10.1099/mic.0.082313-0
25a403543f9c2999f7ee55a9ae6f892d	Bacteria	Bacteroidota	Bacteroidia	Chitinophagales	Chitinophagaceae	uncultured	/	2	0	0.357143	13	Low pH	/	/	rhizosphere	https://doi.org/10.1099/ijs.0.036442-0	https://doi.org/10.1016/j.ecolind.2020.107117
2e06e7f10a60f5883f82c7f6f2cd5033	Bacteria	Actinobacteriota	MB-A2-108	MB-A2-108	MB-A2-108	MB-A2-108	uncultured_bacterium	1	0	0	3	High pH	/	/	rhizosphere	https://doi.org/10.1002/ldr.3275	https://doi.org/10.1016/j.apsoil.2021.104120
2f9c27c130e703e64408b684a7e2a829	Bacteria	Actinobacteriota	Actinobacteria	Pseudonocardiales	Pseudonocardiaceae	Pseudonocardia	/	1	0	1	1	High Phosphate	aerobic_chemotrophy	/	rhizosphere	https://doi.org/10.1007/s10482-010-9431-7	/
2fc1d9256aea912e9cdddba1085d7767	Bacteria	Planctomycetota	Planctomycetes	Pirellulales	Pirellulaceae	Pir4_lineage	metagenome	8	0	0	13	Unknown	/	/	rhizosphere	https://doi.org/10.1371/journal.pone.0248485	/
3004acb0e2b4b3ed9052d3635de5234a	Bacteria	Chloroflexi	Chloroflexia	Chloroflexales	Roseiflexaceae	uncultured	uncultured_bacterium	3	0.000332	1	2	High pH	photosynthesis	photoorganotrophs	rhizosphere	https://doi.org/10.1155/2019/4943150	/
3058f63e974f4c0d72b9ae482394d829	Bacteria	Actinobacteriota	Actinobacteria	Micrococcales	Cellulomonadaceae	Cellulomonas	/	1	0	0	12	High pH	Fermentation	/	rhizosphere	https://doi.org/10.1023/A:1021538226573	/
32977d3e03db24f454a61d8879d72605	Bacteria	Bacteroidota	Bacteroidia	Chitinophagales	Chitinophagaceae	Ferruginibacter	/	/	/	/	/	Low pH	aerobic_chemotrophy	/	rhizosphere	https://doi.org/10.1007/s11274-013-1316-2	/
33d1bee9cad266100aa03558531efded	Bacteria	Proteobacteria	Alphaproteobacteria	Rhizobiales	Xanthobacteraceae	Pseudolabrys	/	/	/	/	/	Low pH	/	/	rhizosphere	https://doi.org/10.1007/s11274-019-2690-1	/
35e7fbea1896c87fe0c5bc977f32f058	Bacteria	Bacteroidota	Bacteroidia	Chitinophagales	Chitinophagaceae	Flavisolibacter	uncultured_Flavobacterium	2	0	0	2	Unknown	/	/	rhizosphere	https://doi.org/10.3389/fmicb.2014.00144	/
36b21509e5422acc3831cf04e65e3c4f	Bacteria	Actinobacteriota	Actinobacteria	Frankiales	Geodermatophilaceae	Geodermatophilus	/	7	0.000648	0.35468	10	High Phosphate	manganese_oxidation	/	rhizosphere	https://doi.org/10.1128/AEM.70.3.1787-1794.2004	/
3ab77f9caba91c0d85385c2e5714aff8	Bacteria	Bacteroidota	Bacteroidia	Cytophagales	Microscillaceae	uncultured	/	2	0	0	13	Unknown	/	/	rhizosphere	https://doi.org/10.1016/j.scitotenv.2021.148046	/
3acfa27805581aaff475aded5e274247	Bacteria	Chloroflexi	Chloroflexia	Kallotenuales	AKIW781	AKIW781	uncultured_bacterium	33	0.007097	0.833333	12	High pH	photosynthesis	/	rhizosphere	https://doi.org/10.3389/fpls.2020.01028	/
3afd3a325171916f2968c274127659ae	Bacteria	Bacteroidota	Bacteroidia	Chitinophagales	Chitinophagaceae	Chitinophagaceae	Flavisolibacter_sp.	/	/	/	/	High Phosphate	/	/	rhizosphere	https://doi.org/10.1007/s11274-013-1316-2	https://doi.org/10.1371/journal.pone.0178425
3b4cb08ccbe40032eda9a173103c984d	Bacteria	Proteobacteria	Alphaproteobacteria	Rhizobiales	Xanthobacteraceae	/	/	29	0.002575	0.602151	13	High Longitude	chemotrophs	Some organsisms have facultative chemolithoautotrophic	/	/	/
3ba30b13e742f0a7198beea2e1a6fc0c	Bacteria	Acidobacteriota	Blastocatellia	Blastocatellales	Blastocatellaceae	uncultured	/	/	/	/	/	High pH	/	/	rhizosphere	https://doi.org/10.1016/j.scitotenv.2020.144742	/
3bb6be45ddde36206d824b14ca9140f6	Bacteria	Firmicutes	Bacilli	Alicyclobacillales	Alicyclobacillaceae	Tumebacillus	/	/	/	/	/	/	/	/	rhizosphere	https://doi.org/10.1099/ijs.0.023358-0	/
3c358f9bed503b553f125a8c7a44a8bb	Bacteria	Chloroflexi	Chloroflexia	Chloroflexales	Roseiflexaceae	uncultured	uncultured_Chloroflexaceae	1	0	0.666667	8	High pH	/	photoorganotrophs	rhizosphere	https://doi.org/10.1155/2019/4943150	https://doi.org/10.1099/mic.0.082313-0
3cdccdc8d70f456ac21db1a154ddbe4f	Bacteria	Actinobacteriota	Thermoleophilia	Solirubrobacterales	67-14	67-14	uncultured_bacterium	2	0	0	5	High pH	/	/	rhizosphere	https://doi.org/10.1007/s11104-020-04637-7	/
3e237e2ecbf30dd4dc8688c39eb0e87d	Bacteria	Chloroflexi	Chloroflexia	Chloroflexales	Roseiflexaceae	uncultured	uncultured_Chloroflexi	1	0	0	2	Unknown	photosynthesis	photoorganotrophs	rhizosphere	https://doi.org/10.1155/2019/4943150	https://doi.org/10.1099/mic.0.082313-0
3f53afd7a44890039293b91e5ed69f8c	Bacteria	Bacteroidota	Bacteroidia	Chitinophagales	Chitinophagaceae	/	/	1	0	0	2	High Phosphate	/	/	/	/	/
463f0cf6eb57c4e0e861256eb15a4bd2	Bacteria	Actinobacteriota	Actinobacteria	Frankiales	Geodermatophilaceae	Modestobacter	/	4	0.000221	1	10	High Phosphate	aerobic_chemotrophy	/	rhizosphere	https://doi.org/10.1099/ijs.0.044412-0	/
47914372b2f9fdd281e34b2d2fb90076	Bacteria	Acidobacteriota	Acidobacteriae	Solibacterales	Solibacteraceae	Candidatus_Solibacter	/	20	0.002598	0.483871	4	Low pH	/	/	rhizosphere	https://doi.org/10.1111/aab.12547	/
4860f9a2b7e817f276351b73c1d6bccd	Bacteria	Actinobacteriota	Actinobacteria	Propionibacteriales	Nocardioidaceae	Marmoricola	/	/	/	/	/	/	aerobic_chemotrophy	/	rhizosphere	https://doi.org/10.1016/j.soilbio.2021.108360	/
4909f01b8d6150544cb5a2513fe87bc2	Bacteria	Myxococcota	bacteriap25	bacteriap25	bacteriap25	bacteriap25	metagenome	2	0.000553	0.666667	11	High pH	/	/	rhizosphere	https://doi.org/10.1155/2020/3589758	/
4932a486d5fd6fca630a53e65826e4c1	Bacteria	Actinobacteriota	Thermoleophilia	Solirubrobacterales	67-14	67-14	uncultured_actinobacterium	1	0	0.29661	12	High pH	/	/	rhizosphere	https://doi.org/10.1007/s11104-020-04637-7	/
49ab021b271ebeac350faccd323f4d7a	Bacteria	Planctomycetota	Planctomycetes	Gemmatales	Gemmataceae	uncultured	/	2	0	0	4	High Clay	/	/	rhizosphere	https://doi.org/10.1016/j.apsoil.2020.103762	/
4b54eed13525b563154b85b3da8a4c7e	Bacteria	Chloroflexi	TK10	TK10	TK10	TK10	uncultured_Chloroflexus	/	/	/	/	/	/	/	rhizosphere	https://doi.org/10.1038/s41598-020-71024-8	/
4bada216e39df5b2dd02c371689049f3	Bacteria	Actinobacteriota	Actinobacteria	Frankiales	Geodermatophilaceae	Geodermatophilus	uncultured_bacterium	/	/	/	/	Low pH	manganese_oxidation	/	rhizosphere	https://doi.org/10.1128/AEM.70.3.1787-1794.2004	/
4eb89b18594ee7121356ec4381560d3e	Bacteria	Actinobacteriota	Rubrobacteria	Rubrobacterales	Rubrobacteriaceae	Rubrobacter	uncultured_bacterium	4	0	0.375	12	Low Phosphate	aerobic_chemotrophy	/	rhizosphere	https://doi.org/10.1002/agj2.20547	/
4ffd115e21ec055f448e0f31c88bfb55	Bacteria	Bacteroidota	Bacteroidia	Chitinophagales	Chitinophagaceae	Terrimonas	/	19	0.009362	0.612903	13	High Calcium	/	/	rhizosphere	https://doi.org/10.1007/s11274-013-1316-2	/
52a19413bd8ab0bf6df5dae7608f7ddd	Bacteria	Proteobacteria	Gammaproteobacteria	Gammaproteobacteria_Incertae_Sedis	Unknown_Family	Acidibacter	/	18	0.003719	0.526316	13	High Longitude	/	/	rhizosphere	DOI: 10.13227/j.hjkx.202005006	/
52bd70fce84629a9f2166c2627594c5b	Bacteria	Chloroflexi	Ktedonobacteria	C0119	C0119	C0119	uncultured_soil	1	0	0	12	low Longitude	/	/	rhizosphere	https://doi.org/10.1111/1462-2920.14631	/
56d4aeb037140ad89ffc2ecb0f48617b	Bacteria	Acidobacteriota	Blastocatellia	Pyrinomonadales	Pyrinomonadaceae	RB41	/	2	0.000276	0.333333	11	High pH	/	/	rhizosphere	https://doi.org/10.21203/rs.3.rs-798883/v1	/
57eb7a5e928624b802128f2f12649f3d	Bacteria	Actinobacteriota	Actinobacteria	Kineosporiales	Kineosporiaceae	/	/	6	0	0.52381	2	Low pH	/	/	/	/	/
57fdb6dcbb12eeb6b814d55283216db3	Bacteria	Proteobacteria	Alphaproteobacteria	Dongiales	Dongiaceae	Dongia	/	18	0.001956	0.6	13	High Calcium	/	/	rhizosphere	https://doi.org/10.1038/srep20687	/
5a45e59f455d19cbfbdd777f714477a8	Bacteria	Proteobacteria	Alphaproteobacteria	Rhizobiales	Hyphomicrobiaceae	Pedomicrobium	/	15	0.000496	0.590909	13	Low Seasonality	aerobic_chemotrophy	/	rhizosphere	https://doi.org/10.1007/s11104-018-03928-4	/
5ca46c57171e8378532a1e5d8817426a	Bacteria	Planctomycetota	Planctomycetes	Gemmatales	Gemmataceae	uncultured	uncultured_planctomycete	3	0	0.5	4	Low pH	/	/	rhizosphere	https://doi.org/10.1016/j.apsoil.2020.103762	/
5e067cb40aa819e6b561b028a306d0a9	Bacteria	Verrucomicrobiota	Verrucomicrobiae	Chthoniobacterales	Isosphaeraceae	Chthoniobacter	uncultured_bacterium	/	/	/	/	High pH	aerobic_chemotrophy	/	rhizosphere	https://doi.org/10.1093/femsec/fiy208	/
67c163ebb7008b75a6af47feaba4c258	Bacteria	Actinobacteriota	Actinobacteria	Frankiales	Geodermatophilaceae	Blastococcus	/	2	0	0.6	10	High Phosphate	aerobic_chemotrophy	/	rhizosphere	https://doi.org/10.1016/j.agee.2016.06.043	/
6da85b3e97ef5045ad83a6e440f64bc9	Bacteria	Gemmatimonadota	Longimicrobia	Longimicrobiales	Longimicrobiaceae	YC-ZSS-LKJ147	uncultured_bacterium	1	0	0	12	Unknown	/	/	rhizosphere	https://doi.org/10.1016/j.ejsobi.2020.103176	/
6f675b3bdbdcb6015205c2942c849f39	Bacteria	Actinobacteriota	Thermoleophilia	Solirubrobacterales	67-14	67-14	/	1	0	0.666667	5	High pH	/	/	rhizosphere	https://doi.org/10.1007/s11104-020-04637-7	/
6fdba8689de78ef0eee8b0cf181ec0b5	Bacteria	Proteobacteria	Alphaproteobacteria	Azospirillales	Azospirillaceae	Skermanella	/	1	0	0	4	High pH	Fermentation	/	rhizosphere	DOI: 10.15302/J-FASE-2018212	/
71a13005b3af72922ba47e6d50b3c991	Bacteria	Planctomycetota	Planctomycetes	Pirellulales	Pirellulaceae	Pir4_lineage	/	5	0.000014	0.40625	13	High pH	/	/	rhizosphere	https://doi.org/10.1371/journal.pone.0248485	/
726f1c5c45c2c76c5ffd0983d9c052e3	Bacteria	Actinobacteriota	Actinobacteria	Kineosporiales	Kineosporiaceae	Angustibacter	/	2	0.000332	0.6	2	High Phosphate	/	/	rhizosphere	https://doi.org/10.1099/ijs.0.042275-0	/
741d967cbbd14ee45ae73fa31da3d6aa	Bacteria	Actinobacteriota	Thermoleophilia	Solirubrobacterales	Solirubrobacteraceae	Solirubrobacter	/	2	0	1	5	High pH	aerobic_chemotrophy	/	rhizosphere	https://doi.org/10.1099/ijs.0.057554-0	/
753c892a8684964778c94c487e7db41b	Bacteria	Bacteroidota	Bacteroidia	Cytophagales	Hymenobacteraceae	Adhaeribacter	/	15	0.001815	0.488889	12	High pH	/	/	rhizosphere	https://doi.org/10.1099/ijsem.0.004422	https://doi.org/10.1099/ijsem.0.004612
7701a172d9d43918c3e7aee1c33727bb	Bacteria	Acidobacteriota	Blastocatellia	Pyrinomonadales	Pyrinomonadaceae	RB41	uncultured_Acidobacterium	1	0	0.29661	12	High pH	aerobic_chemotrophy	/	rhizosphere	https://doi.org/10.21203/rs.3.rs-798883/v1	/
79467b812c7f2f460a983938c034e44c	Bacteria	Actinobacteriota	Thermoleophilia	Solirubrobacterales	Solirubrobacteraceae	Solirubrobacter	uncultured_Solirubrobacter	/	/	/	/	/	aerobic_chemotrophy	/	rhizosphere	https://doi.org/10.15407/biotech14.01.81	/
7d3426f862bd29b110bc0fd337ef4e47	Bacteria	Proteobacteria	Alphaproteobacteria	Rhodobacterales	Rhodobacteraceae	Rubellimicrobium	uncultured_bacterium	28	0.002388	0.548387	12	low Longitude	/	/	rhizosphere	https://doi.org/10.1016/j.apsoil.2018.12.004	/
861a2f31d67b2794f163e160b7b59e99	Bacteria	Actinobacteriota	Thermoleophilia	Gaiellales	uncultured	uncultured	uncultured_bacterium	1	0	1	3	low Longitude	/	/	rhizosphere	DOI: https://doi.org/10.1128/AEM.03209-14�	high taxonomy but typicallly rhizo
89106e77e3d564d53454f7975f12f257	Bacteria	Chloroflexi	TK10	TK10	TK10	TK10	bacterium_Ellin6519	9	0.000229	0.625	4	Low pH	/	/	rhizosphere	https://doi.org/10.1016/j.apsoil.2019.03.012	/
891d4583a99b49f00fd89936c5916cc7	Bacteria	Actinobacteriota	Actinobacteria	0319-7L14	0319-7L14	0319-7L14	uncultured_bacterium	12	0.006077	0.409639	12	High pH	/	/	rhizosphere	https://doi.org/10.1111/lam.13452	/
896b36d6c365ab868dafc10d619c33f2	Bacteria	Acidobacteriota	Blastocatellia	Blastocatellales	Blastocatellaceae	Blastocatella	/	1	0	0	12	High pH	/	/	rhizosphere	https://doi.org/10.1016/j.apsoil.2019.04.017	/
89cb3b7434cddd99870e07713c7b3f62	Bacteria	Proteobacteria	Alphaproteobacteria	Elsterales	uncultured	uncultured	uncultured_bacterium	/	/	/	/	Low pH	/	/	rhizosphere	https://doi.org/10.1007/s42729-021-00513-0	/
8a8221ee39675c1304bc1d57bc193ffe	Bacteria	Acidobacteriota	Blastocatellia	Pyrinomonadales	Pyrinomonadaceae	RB41	uncultured_Acidobacteriaceae	2	0.000442	0.4	11	High pH	N assimilation	/	rhizosphere	https://doi.org/10.21203/rs.3.rs-798883/v1	/
8ac13b3e0ef7f44c2d08e456571179c2	Bacteria	Verrucomicrobiota	Verrucomicrobiae	Chthoniobacterales	Chthoniobacteraceae	Candidatus_Udaeobacter	/	/	/	/	/	Low Phosphate	/	/	rhizosphere	https://doi.org/10.21203/rs.3.rs-643717/v1	/
8b55bca121587cadc89e1df70cc6ea5e	Bacteria	Chloroflexi	Chloroflexia	Kallotenuales	AKIW781	AKIW781	/	15	0	0	12	Unknown	photosynthesis	/	rhizosphere	https://doi.org/10.3390/microorganisms8121922	/
8dff3965d58f14e2b4828aff48ddbc7f	Bacteria	Chloroflexi	TK10	TK10	TK10	TK10	bacterium_Ellin6543	1	0	0	2	Unknown	/	/	rhizosphere	https://doi.org/10.1016/j.apsoil.2019.03.012	/
8ea254ecd5328d2763a5f1f0979fa304	Bacteria	Gemmatimonadota	Longimicrobia	Longimicrobiales	Longimicrobiaceae	Longimicrobiaceae	uncultured_bacterium	22	0.004617	0.7	12	High pH	/	/	rhizosphere	DOI: https://doi.org/10.15244/pjoes/126236	/
98df017e7f986c8c195b6f243571dfaa	Bacteria	Firmicutes	Bacilli	Paenibacillales	Paenibacillaceae	Ammoniphilus	/	/	/	/	/	High Phosphate	/	/	rhizosphere	https://doi.org/10.1002/9781118960608.gbm00548	/
9baf3fe2b809420c8a0bf517138fd6e4	Bacteria	Proteobacteria	Gammaproteobacteria	Burkholderiales	Nitrosomonadaceae	Ellin6067	/	23	0.00449	0.53012	13	Low Sodium	ammonia oxidizer	lithoautotrophic ammonia Oxidizers	rhizosphere	https://doi.org/10.3389/fmicb.2021.641556	/
a15010e277525808622075b28a6387a4	Bacteria	Chloroflexi	Anaerolineae	Anaerolineales	Anaerolineaceae	uncultured	uncultured_soil	3	0.001382	1	8	Unknown	/	/	rhizosphere	https://doi.org/10.1007/s13205-020-2099-4	/
a3a3b09aa72b20a833e263c013b706ad	Bacteria	Chloroflexi	TK10	TK10	TK10	TK10	uncultured_bacterium	14	0.008437	0.54	12	high isothermality	/	/	rhizosphere	https://doi.org/10.1016/j.apsoil.2019.03.012	/
a5e91feffeb2606cb6226e5956ced57e	Bacteria	Methylomirabilota	Methylomirabilia	Rokubacteriales	Rokubacteriales	Rokubacteriales	uncultured_bacterium	10	0.001691	0.409091	13	Low Phosphate	/	/	rhizosphere	https://doi.org/10.1016/j.apsoil.2020.103832	/
a620237c4600841bfb6a5782f3812071	Bacteria	Chloroflexi	TK10	TK10	TK10	TK10	/	/	/	/	/	Low Sodium	/	/	rhizosphere	https://doi.org/10.1016/j.apsoil.2019.03.012	/
a8981fb1eb36e78144e082b84b4b96a4	Bacteria	Actinobacteriota	Thermoleophilia	Solirubrobacterales	Solirubrobacteraceae	/	/	/	/	/	/	/	/	/	/	/	/
a986a5c8c09cf7e2860b1cabe1a257d5	Bacteria	Chloroflexi	Chloroflexia	Thermomicrobiales	JG30-KF-CM45	JG30-KF-CM45	uncultured_bacterium	4	0	0	12	High pH	/	photoorganotrophs	rhizosphere	https://doi.org/10.1016/j.apsoil.2021.104135	/
ad02fab1dba5c9ba0dbd91387906f628	Bacteria	Chloroflexi	Ktedonobacteria	C0119	C0119	C0119	uncultured_bacterium	/	/	/	/	High Phosphate	/	/	rhizosphere	https://doi.org/10.1111/1462-2920.14631	/
ae45ae01471f91f3a3b4c948804928ed	Bacteria	Actinobacteriota	Thermoleophilia	Solirubrobacterales	67-14	67-14	uncultured_Rubrobacteria	3	0.000055	1	5	Unknown	/	/	rhizosphere	https://doi.org/10.1007/s11104-020-04637-7	/
aeaa9d813af2ee7271df6fb1c1289ee5	Bacteria	Chloroflexi	Chloroflexia	Thermomicrobiales	JG30-KF-CM45	JG30-KF-CM45	/	5	0	0.310345	12	High pH	/	photoorganotrophs	rhizosphere	https://doi.org/10.1016/B978-0-12-809633-8.20771-1	https://doi.org/10.1038/s41598-019-55859-4
b2a384b8eb8b35f1927fd4bfea933d04	Bacteria	Actinobacteriota	Actinobacteria	Propionibacteriales	Nocardioidaceae	/	/	/	/	/	/	/	/	/	/	/	/
b33712b153c32bc9d710bc39b0d028bc	Bacteria	Actinobacteriota	Rubrobacteria	Rubrobacterales	Rubrobacteriaceae	Rubrobacter	uncultured_Rubrobacter	33	0.000738	0.586207	12	High pH	aerobic_chemotrophy	/	rhizosphere	https://doi.org/10.1002/agj2.20547	/
b70b5a24f7faac0d42ac77ecbb56854f	Bacteria	Proteobacteria	Gammaproteobacteria	Burkholderiales	Nitrosomonadaceae	MND1	/	12	0.000938	0.424658	13	High pH	/	lithoautotrophic ammonia Oxidizers	rhizosphere	https://doi.org/10.1007/s42729-021-00556-3	/
b7e582edd8eb3c24314763836f2d1b33	Bacteria	Chloroflexi	Anaerolineae	Anaerolineales	Anaerolineaceae	UTCFX1	uncultured_Chloroflexi	/	/	/	/	/	/	/	rhizosphere	https://doi.org/10.1007/s13205-020-2099-4	/
b81851e9fc2f37fa9e1ca3abc6ad710c	Bacteria	Gemmatimonadota	Gemmatimonadetes	Gemmatimonadales	Gemmatimonadaceae	uncultured	uncultured_Gemmatimonadales	/	/	/	/	Low Sodium	/	(too high taxonomy?)	rhizosphere	DOI: 10.21162/PAKJAS/20.9730	/
b916b510c24e94bc43738a9e821d63fc	Bacteria	Actinobacteriota	Rubrobacteria	Rubrobacterales	Rubrobacteriaceae	Rubrobacter	uncultured_Actinomycetales	1	0	0.4	11	Unknown	aerobic_chemotrophy	/	rhizosphere	https://doi.org/10.1002/agj2.20547	/
c00a3c445563c821c6b92cd5d0ce5554	Bacteria	Bacteroidota	Bacteroidia	Chitinophagales	Chitinophagaceae	Flavisolibacter	/	2	0	1	2	High Phosphate	/	/	rhizosphere	https://doi.org/10.1007/s11274-013-1316-2	https://doi.org/10.1371/journal.pone.0178425
c4da77b8f3dc9ccff18cb2299a8a1570	Bacteria	Proteobacteria	Alphaproteobacteria	Rhizobiales	Xanthobacteraceae	Rhodoplanes	/	17	0.001669	0.469388	7	Longitude	Denitrification	Some organsisms have facultative chemolithoautotrophic	rhizosphere	https://doi.org/10.1016/j.apsoil.2020.103762	/
c94471504699357de6994229fd80898a	Bacteria	Actinobacteriota	Actinobacteria	Pseudonocardiales	Pseudonocardiaceae	Crossiella	uncultured_bacterium	/	/	/	/	/	aerobic_chemotrophy	/	rhizosphere	https://doi.org/10.1007/s00203-020-01830-1	/
d041475ebeca4bda9d3f1ccb7172da39	Bacteria	Acidobacteriota	Vicinamibacteria	Vicinamibacterales	Vicinamibacteraceae	Vicinamibacteraceae	/	4	0.000083	0.272727	13	High pH	chemotrophs	/	rhizosphere	https://doi.org/10.1007/s00248-021-01791-y	/
d14789e87c370e24a184c04f595d4d13	Bacteria	Acidobacteriota	Blastocatellia	Blastocatellales	Blastocatellaceae	Aridibacter	uncultured_bacterium	2	0	0	12	High pH	/	/	rhizosphere	https://doi.org/10.3389/fmicb.2019.01142	/
d5127ce6950254ff2eb9fc8592ba0078	Bacteria	Actinobacteriota	Rubrobacteria	Rubrobacterales	Rubrobacteriaceae	Rubrobacter	/	25	0.000199	0.507692	12	High pH	aerobic_chemotrophy	/	rhizosphere	https://doi.org/10.1002/agj2.20547	/
d6d45710afa2da7372c1254904463388	Bacteria	Actinobacteriota	Thermoleophilia	Gaiellales	Gaiellaceae	Gaiella	/	2	0.000055	1	6	High Clay	/	/	rhizosphere	https://doi.org/10.1016/j.agee.2015.07.025	/
dbf957a92ba6a361fc52ebdf6078212a	Bacteria	Myxococcota	Myxococcia	Myxococcales	Myxococcaceae	/	/	/	/	/	/	/	/	/	/	/	/
dc982f82ab09a49137c09e83f9772e75	Bacteria	Proteobacteria	Gammaproteobacteria	Burkholderiales	Oxalobacteraceae	/	/	/	/	/	/	/	/	/	/	/	/
ddf73a4fb546f07c05d1b2d84d490ce8	Bacteria	Chloroflexi	KD4-96	KD4-96	KD4-96	KD4-96	/	/	/	/	/	High pH	/	/	rhizosphere	https://doi.org/10.3389/fmicb.2020.01587	/
e2c38795eaf8222ff24d73caa0713a18	Bacteria	Gemmatimonadota	Gemmatimonadetes	Gemmatimonadales	Gemmatimonadaceae	Gemmatimonas	/	/	/	/	/	/	/	/	rhizosphere	https://doi.org/10.1186/s13020-018-0198-5	https://doi.org/10.1111/1365-2664.13964
e477d66c3effe58fe5065fe3b00c62f5	Bacteria	Bacteroidota	Bacteroidia	Chitinophagales	Chitinophagaceae	Segetibacter	uncultured_bacterium	/	/	/	/	High Phosphate	/	/	rhizosphere	https://doi.org/10.1099/ijs.0.64803-0	/
e4ede17a912aa670374c7b1f06e75bc8	Bacteria	Actinobacteriota	Thermoleophilia	Solirubrobacterales	Solirubrobacteraceae	Solirubrobacter	uncultured_bacterium	/	/	/	/	Low Sodium	aerobic_chemotrophy	/	rhizosphere	https://doi.org/10.1099/ijs.0.057554-0	/
e96b432151f77a032766d241dd242936	Bacteria	Actinobacteriota	Actinobacteria	Frankiales	Frankiaceae	Jatrophihabitans	uncultured_bacterium	/	/	/	/	Low Phosphate	/	/	rhizosphere	https://doi.org/10.1099/ijsem.0.001296	/
ea173d08c8f3f94f5572835113a68cb0	Bacteria	Proteobacteria	Gammaproteobacteria	Burkholderiales	Burkholderiaceae	Burkholderia-Caballeronia-Paraburkholderia	/	22	0.005494	0.540541	12	Low pH	/	/	rhizosphere	https://doi.org/10.1016/j.apsoil.2020.103762	/
ea21d7ab25a5639c2015b02c8bcbcb19	Bacteria	Planctomycetota	Planctomycetes	Pirellulales	Pirellulaceae	Pirellula	uncultured_Pasteuria	13	0.000487	0.47619	13	Low Phosphate	/	/	rhizosphere	https://doi.org/10.3390/app10207367	/
eda3fb5307f2ebc347491e4779f41030	Bacteria	Myxococcota	bacteriap25	bacteriap25	bacteriap25	bacteriap25	/	5	0.001119	0.3125	13	Low Phosphate	/	/	rhizosphere	https://doi.org/10.1155/2020/3589758	/
f36f6f3a45a0dc50faa551dc6bbce15f	Bacteria	Actinobacteriota	Actinobacteria	Micromonosporales	Micromonosporaceae	Actinoplanes	/	/	/	/	/	/	aerobic_chemotrophy	/	rhizosphere	https://doi.org/10.1099/ijsem.0.000646	/
f7b692cbeea4ea0b190a50dcb75d348e	Bacteria	Gemmatimonadota	Gemmatimonadetes	Gemmatimonadales	Gemmatimonadaceae	uncultured	/	/	/	/	/	High pH	/	(too high taxonomy?)	rhizosphere	DOI: 10.21162/PAKJAS/20.9730	/
f9868e1beaa34c35bc1844b9546348ef	Bacteria	Planctomycetota	Planctomycetes	Gemmatales	Gemmataceae	uncultured	uncultured_bacterium	1	0	1	4	High Clay	/	/	rhizosphere	https://doi.org/10.1016/j.apsoil.2020.103762	/
fa6af782277c37327dfa5f5d4e2c1ca6	Bacteria	Nitrospirota	Nitrospiria	Nitrospirales	Nitrospiraceae	Nitrospira	/	8	0.000509	0.5	12	High pH	/	(nitrification)	rhizosphere	https://doi.org/10.1007/s11274-013-1316-2	/
ff554f573205cf0a32c5bc4098dcb22d	Bacteria	Proteobacteria	Gammaproteobacteria	Burkholderiales	Comamonadaceae	/	/	1	0	0.351562	13	Low Isothermality	/	/	/	/	/
0b45279af775724a78f9ddf8e0d93941	Bacteria	Verrucomicrobiota	Verrucomicrobiae	Pedosphaerales	Pedosphaeraceae	Pedosphaeraceae	/	/	/	/	/	/	/	/	rhizosphere	https://doi.org/10.1016/j.chemosphere.2021.131648	/
58b84266f85fe9612d7a1150f94ae548	Bacteria	Proteobacteria	Alphaproteobacteria	Acetobacterales	Acetobacteraceae	uncultured	Paracraurococcus_sp.	4	0.000221	0.545455	2	Low Sodium	aerobic_chemotrophy	( Facultatively phototrophic)	rhizosphere	https://doi.org/10.1002/jobm.201400898	/
054ee5339e518c6e92646d6746e03e3e	Bacteria	Proteobacteria	Alphaproteobacteria	Rhizobiales	Beijerinckiaceae	/	/	1	0	0	2	High Seasonality	/	N fixer	rhizosphere	https://doi.org/10.1007/978-3-642-30197-1_255	https://doi.org/10.1038/srep39072
1fd21a4a59bd14e85822f31096539e36	Bacteria	Actinobacteriota	Actinobacteria	Micrococcales	Micrococcaceae	/	/	/	/	/	/	/	/	/	/	/	/
262828d2eb521da26514266052676014	Bacteria	Proteobacteria	Alphaproteobacteria	Rhizobiales	Beijerinckiaceae	Psychroglaciecola	uncultured_bacterium	2	0.000055	1	2	Unknown	methylotrophic	N fixer	rhizosphere	https://doi.org/10.1007/978-3-642-30197-1_255	https://doi.org/10.1038/srep39072
2ba2194245c6314a6751aca47837e7a7	Bacteria	Actinobacteriota	Thermoleophilia	Solirubrobacterales	Solirubrobacteraceae	Conexibacter	uncultured_bacterium	8	0.000053	0.336735	4	Low pH	/	/	rhizosphere	https://doi.org/10.1186/s13020-018-0198-5	https://doi.org/10.1007/s00248-019-01335-5
331e613ca0afc59bb980b7cbafad85bd	Bacteria	Proteobacteria	Alphaproteobacteria	Acetobacterales	Acetobacteraceae	uncultured	/	2	0	0	2	Low pH	/	N fixer	rhizosphere	https://doi.org/10.1002/jobm.201400898	high taxonomy but typicallly rhizo
5fe17e7f013a0b3170e677f9d8c9a23b	Bacteria	Actinobacteriota	Actinobacteria	Micromonosporales	Micromonosporaceae	/	/	1	0	0	1	High Longitude	aerobic_chemotrophy	/	/	/	/
6bfa0d416a004dab61d31218f443274a	Bacteria	Actinobacteriota	Thermoleophilia	Solirubrobacterales	Solirubrobacteraceae	Conexibacter	/	/	/	/	/	Low pH	/	/	rhizosphere	https://doi.org/10.1186/s13020-018-0198-5	https://doi.org/10.1007/s00248-019-01335-5
6edcd08f022e09ba87596b361f80edfb	Bacteria	Actinobacteriota	Thermoleophilia	Solirubrobacterales	Solirubrobacteraceae	Conexibacter	uncultured_Conexibacteraceae	5	0	0.37234	4	Low pH	/	/	rhizosphere	https://doi.org/10.1186/s13020-018-0198-5	https://doi.org/10.1007/s00248-019-01335-5
79acf4ebcd164c8a5edf0760793b7f7f	Bacteria	Proteobacteria	Alphaproteobacteria	Acetobacterales	Acetobacteraceae	/	/	3	0	0	2	Low pH	/	/	/	/	/
98a6cb06680a3659aae94ce613e0d131	Bacteria	Proteobacteria	Alphaproteobacteria	Rhizobiales	Beijerinckiaceae	uncultured	uncultured_bacterium	20	0.000159	0.452991	12	High pH	dinitrogen-fixing	N fixer	rhizosphere	https://doi.org/10.1007/978-3-642-30197-1_255	https://doi.org/10.1038/srep39072
9d7fc8d9948c7906b6c799b61a98688a	Bacteria	Proteobacteria	Gammaproteobacteria	Pseudomonadales	Pseudomonadaceae	Pseudomonas	/	/	/	/	/	/	aerobic_chemotrophy	/	rhizosphere	https://doi.org/10.1186/s13020-018-0198-5	https://doi.org/10.1093/femsec/fiy208
ac879ba22c7eb70d0406056a6e1d0ca5	Bacteria	Proteobacteria	Alphaproteobacteria	Rhizobiales	Beijerinckiaceae	uncultured	/	34	0.001057	0.583333	12	High pH	dinitrogen-fixing	N fixer	rhizosphere	https://doi.org/10.1007/978-3-642-30197-1_255	https://doi.org/10.1038/srep39072
b1b5483fb76b86762fa5f25f7111e0be	Bacteria	Proteobacteria	Alphaproteobacteria	Rhizobiales	Beijerinckiaceae	Psychroglaciecola	metagenome	2	0	0.419355	4	Low Sodium	methylotrophic	N fixer	rhizosphere	https://doi.org/10.1007/978-3-642-30197-1_255	https://doi.org/10.1038/srep39072
c8a9f2096514923d056689bcdda9342e	Bacteria	Proteobacteria	Alphaproteobacteria	Rhizobiales	uncultured	uncultured	/	/	/	/	/	High pH	/	N fixer	rhizosphere	https://doi.org/10.1016/j.chom.2018.06.006	/
d138409decd3461ab4b4962facb79e05	Bacteria	Proteobacteria	Alphaproteobacteria	Sphingomonadales	Sphingomonadaceae	Sphingomonas	/	/	/	/	/	Low Phosphate	aerobic_chemotrophy	N fixer	rhizosphere	doi: 10.1038/srep20687	/
f37b5e1f30777f6618430134f431a487	Bacteria	Actinobacteriota	Actinobacteria	Corynebacteriales	Mycobacteriaceae	Mycobacterium	/	2	0.000221	0.666667	7	High Longitude	aerobic_chemotrophy	N fixer	rhizosphere	https://doi.org/10.1099/00221287-56-2-181	https://doi.org/10.2134/jeq2007.0008
a98c76b8ba008446a5708c76af060d7b	Bacteria	Cyanobacteria	Cyanobacteriia	Cyanobacteriales	Phormidiaceae	Tychonema_CCAP_1459-11B	/	/	/	/	/	/	photosynthesis	Photoautotrophs	rhizosphere (found associated to rhizosphere but found more in water bodies!)	https://doi.org/10.1016/j.apsoil.2020.103641	/
68e9bfd05bff4f8d62cfa607de072677	Bacteria	Actinobacteriota	Actinobacteria	Micrococcales	Microbacteriaceae	/	/	1	0	0	10	High Phosphate	/	/	/	/	/
9d8cb2cc1c3ac575b1f38eb3ddcd8722	Bacteria	Proteobacteria	Gammaproteobacteria	Burkholderiales	Oxalobacteraceae	Massilia	/	/	/	/	/	/	ureolysis	/	root	https://doi.org/10.1371/journal.pone.0040117	/
0eba6e52929ba3b67fb89f6783b0ca68	Bacteria	Firmicutes	Bacilli	Bacillales	Planococcaceae	Lysinibacillus	/	1	0	0	0	Unknown	/	/	root	https://doi.org/10.1016/j.pmpp.2017.11.003	/
613bd084aaaed823b8b6fbb486eec9b0	Bacteria	Proteobacteria	Alphaproteobacteria	Rhizobiales	Devosiaceae	Devosia	/	/	/	/	/	/	aerobic_chemotrophy	N fixer	root	https://doi.org/10.1099/ijsem.0.001683	https://doi.org/10.1128/AEM.68.11.5217-5222.2002�
700b46be5ec2cc0235b1b1027de4ead5	Bacteria	Firmicutes	Bacilli	Bacillales	Bacillaceae	Bacillus	/	1	0	1	0	High Potassium	/	/	root	DOI:10.1186/s12870-020-02400-9	/
750127cfe76c82c41d3bd7ce3c39c91f	Bacteria	Proteobacteria	Alphaproteobacteria	Rhizobiales	Xanthobacteraceae	Bradyrhizobium	/	34	0.000728	0.610169	7	Low pH	Nitrogen Fixation	N fixer	root	https://doi.org/10.1016/j.syapm.2019.126002	/
822c9a0807dfb3c3c809635ade2bcf79	Bacteria	Actinobacteriota	Actinobacteria	Streptomycetales	Streptomycetaceae	Streptomyces	/	2	0.000166	1	7	High Phosphate	aerobic_chemotrophy	/	root	https://doi.org/10.1128/AEM.68.5.2161-2171.2002	https://doi.org/10.3390/agronomy9020077
9d48b3651468df06f0248d6f9c9714d4	Bacteria		Alphaproteobacteria	Rhizobiales	Beijerinckiaceae	Microvirga	/	20	0	0.47027	4	High pH	aerobic_chemotrophy	N fixer	root	https://doi.org/10.1016/j.ibiod.2019.104806	https://doi.org/10.1080/01490451.2020.1860166
ddd4d498e335404c981a0d41104af648	Bacteria	Actinobacteriota	Actinobacteria	Micromonosporales	Micromonosporaceae	Micromonospora	/	/	/	/	/	/	aerobic_chemotrophy	/	root	https://doi.org/10.3389/fmicb.2015.01341	https://doi.org/10.1007/s00203-021-02260-3
f07a2134d2f1ef78313ee45549126283	Bacteria	Proteobacteria	Alphaproteobacteria	Rhizobiales	Rhizobiaceae	Allorhizobium-Neorhizobium-Pararhizobium-Rhizobium	/	2	0	0	13	Unknown	/	N fixer	root	https://doi.org/10.1016/j.scitotenv.2020.144653	/
f7e24fb01dfb72f6c66ba2cf810e4b2a	Bacteria	Proteobacteria	Alphaproteobacteria	Rhizobiales	Rhizobiaceae	/	/	/	/	/	/	/	/	N fixer	root	https://books.google.co.za/books?hl=en&lr=&id=2HToCAAAQBAJ&oi=fnd&pg=PR13&dq=+Rhizobiaceae&ots=YSwJ9UhJHZ&sig=MZwhkfubwcwGfhiGUHfjUQxgDkI&redir_esc=y#v=onepage&q=Rhizobiaceae&f=false	/
5ccdb1b3970176e828f01b1e1c690ac9	Bacteria	Proteobacteria	Alphaproteobacteria	Rhizobiales	Beijerinckiaceae	Methylobacterium-Methylorubrum	/	2	0	0	2	Low pH	methylotrophic	/	root (and xylem)	https://doi.org/10.3389/fpls.2021.632689	/
0b5970323a48d2d33b17e2327ce4096f	Bacteria	Actinobacteriota	Thermoleophilia	Solirubrobacterales	Solirubrobacteraceae	Parviterribacter	uncultured_bacterium	13	0.000488	0.36	12	High pH	/	/	root (biodegradation of antimicrobial compounds)	https://doi.org/10.1016/j.scitotenv.2020.144751	/
eac4d81a6b767189a6e87c5987afff6c	Bacteria	Myxococcota	Polyangia	Haliangiales	Haliangiaceae	Haliangium	/	2	0	0	7	Unknown	predatory_or_exoparasitic	/	root (reported as beneficial)	https://doi.org/10.1016/j.micres.2013.10.004	/
2745092fe6ddc6ffdc847f3fb9c0e656	Bacteria	Proteobacteria	Gammaproteobacteria	Burkholderiales	TRA3-20	TRA3-20	/	/	/	/	/	High pH	/	/	root association	https://doi.org/10.1007/s00248-017-1101-0	https://doi.org/10.1371/journal.pone.0164533
053e71924391eac6fb36d3b310c99a7a	Fungi	Ascomycota	Sordariomycetes	Xylariales	Diatrypaceae	Monosporascus	/	7	0	0	12	Unknown	/	/	root (pathogen)	doi:�10.3390/jof6030169	/
063c27e52c1760e5a3afc1447ef2103e	Fungi	Ascomycota	Dothideomycetes	Pleosporales	Pleosporaceae	Curvularia	/	/	/	/	/	/	/	/	/	/	/
0b0d53b07c592ffb736e0ad2876fe87f	Fungi	Ascomycota	Dothideomycetes	Pleosporales	/	/	/	/	/	/	/	/	/	/	/	/	/
1674e24cafae963691a2a4951ae543b9	Fungi	Rozellomycota	/	/	/	/	/	1	0	0	13	Unknown	/	/	/	/	/
1d7a83da662b7c60577c3cdf63a3ea24	Fungi	Ascomycota	Eurotiomycetes	Eurotiales	Aspergillaceae	Penicillium	/	5	0	0	7	High Phosphate	/	/	Antibiotic Producing	https://doi.org/10.1007/s13205-020-2081-1	/
2014bbc839504ee04e45b4eba4a2ca02	Fungi	Ascomycota	Sordariomycetes	Sordariales	Chaetomiaceae	Pseudothielavia	Pseudothielavia_subhyaloderma	/	/	/	/	/	/	/	/	/	/
2028559cc8a4cdba27d389e25b24dcbb	Fungi	Ascomycota	Sordariomycetes	Hypocreales	Nectriaceae	/	/	/	/	/	/	/	/	/	/	/	/
2343be853ce2f86c3aab92efe1202eb6	Fungi	Ascomycota	Sordariomycetes	Sordariales	Lasiosphaeriaceae	Cladorrhinum	/	/	/	/	/	/	/	/	Biocontrol	https://link.springer.com/article/10.1007/s11557-015-1106-3	/
33dd7a23ea220218e03f89bac2cc7ed0	Fungi	Ascomycota	Sordariomycetes	Hypocreales	Nectriaceae	Fusarium	/	/	/	/	/	/	/	/	Pathogen	doi: 10.1097/00001432-200004000-00005.	/
33edb79d137cf892c0e58729c66a83e5	Fungi	Ascomycota	Dothideomycetes	Pleosporales	Phaeosphaeriaceae	/	/	/	/	/	/	/	/	/	/	/	/
3eec7d46552724d400302ea8e42c6327	Fungi	Ascomycota	Sordariomycetes	Sordariales	Chaetomiaceae	/	/	/	/	/	/	/	/	/	/	/	/
3f3c220adc2ef0d945dee0bdc5d6af81	Fungi	Ascomycota	Dothideomycetes	Pleosporales	Didymellaceae	/	/	/	/	/	/	/	/	/	/	/	/
3fd406a6efe840523bfa9e26f6bd9997	Fungi	Ascomycota	Eurotiomycetes	Chaetothyriales	/	/	/	/	/	/	/	/	/	/	/	/	/
4ad95b396e3176d0f6ebe8f6bee3e897	Fungi	Ascomycota	Dothideomycetes	Pleosporales	Sporormiaceae	Preussia	/	/	/	/	/	/	/	/	/	/	/
4ced27ab0838ced45a851309ae8b79f0	Fungi	Ascomycota	Dothideomycetes	Pleosporales	Didymosphaeriaceae	/	/	/	/	/	/	/	/	/	/	/	/
4d50245824b46376df0e43a8eca9a69f	Fungi	Ascomycota	Sordariomycetes	Hypocreales	/	/	/	/	/	/	/	/	/	/	/	/	/
583018df90fbeef07a88daa04b7a7be4	Fungi	Glomeromycota	Glomeromycetes	Glomerales	Glomeraceae	/	/	/	/	/	/	Corrected Longitude	/	arbuscular mycorrhiza	root	https://doi.org/10.5598/imafungus.2011.02.02.10	/
5d70a8859eceea254376f00284dff116	Fungi	Ascomycota	Sordariomycetes	Sordariales	/	/	/	/	/	/	/	/	/	/	/	/	/
65a867248c9c11c7debe4efb0d195a94	Fungi	/	/	/	/	/	/	/	/	/	/	High pH	/	/	/	/	/
66022b659c550498165164f73b6268c3	Fungi	Ascomycota	Sordariomycetes	Sordariales	Sordariaceae	Gelasinospora	Gelasinospora_cratophora	/	/	/	/	/	/	/	/	/	/
6d05cac20bf62f17b904e22ff3560ed7	Fungi	Basidiomycota	Agaricomycetes	/	/	/	/	/	/	/	/	/	/	/	/	/	/
73c045eab8b714d84fe3ab8e72479791	Fungi	Mortierellomycota	Mortierellomycetes	Mortierellales	Mortierellaceae	Mortierella	/	/	/	/	/	/	/	/	plant-growth-promoting	DOI:10.3390/agriculture11010007	/
7af6045d8e0cec3dfe4bf4ad56ae6ba0	Fungi	Ascomycota	Dothideomycetes	Pleosporales	Pleosporaceae	Curvularia	Curvularia_lunata	/	/	/	/	/	/	/	pathogen	https://doi.org/10.1094/PDIS-10-18-1857-RE	/
84dc329f7e879518ebd2a299605bb6a5	Fungi	Basidiomycota	Agaricomycetes	Agaricales	Entolomataceae	Clitopilus	/	/	/	/	/	/	/	/	/	/	/
8f7b73a6de6f79e6458fcfa68ea00fb8	Fungi	Ascomycota	Sordariomycetes	Sordariales	Chaetomiaceae	Chaetomium	/	/	/	/	/	/	/	/	/	/	/
9ab8362975b533c4c18bb1e0f17fd6bb	Fungi	Ascomycota	Dothideomycetes	Capnodiales	Cladosporiaceae	Cladosporium	Cladosporium_perangustum	/	/	/	/	/	/	/	/	/	/
9bd737d6d9f338eaef6483766e9ecd24	Fungi	Basidiomycota	Tremellomycetes	Tremellales	Trimorphomycetaceae	Saitozyma	/	/	/	/	/	Low pH	/	/	/	/	/
9e644c5b48db546064069e2a67ecf8c6	Fungi	Ascomycota	Sordariomycetes	Sordariales	Lasiosphaeriaceae	Cercophora	Cercophora_mirabilis	/	/	/	/	/	/	/	/	/	/
a4ac6ac83d5279bf762d7fffb364e0e8	Fungi	Ascomycota	Eurotiomycetes	Chaetothyriales	Herpotrichiellaceae	/	/	3	0	0	7	Unknown	/	/	/	/	/
ac5fdaacdbb870b132347debda337982	Fungi	Ascomycota	Dothideomycetes	Pleosporales	Sporormiaceae	/	/	/	/	/	/	/	/	/	/	/	/
b08f4794793eb1f29c119591acb32e9a	Fungi	Ascomycota	/	/	/	/	/	/	/	/	/	/	/	/	/	/	/
b39b84f23077f86023aed2148c3f61b5	Fungi	Chytridiomycota	Rhizophlyctidomycetes	Rhizophlyctidales	Rhizophlyctidaceae	Rhizophlyctis	/	/	/	/	/	/	/	/	/	/	/
b42f401223293ae06fb8d223335eea54	Fungi	Chytridiomycota	/	/	/	/	/	/	/	/	/	/	/	/	/	/	/
bd5d8ba85e38bbec6f023387e260d3f4	Fungi	Ascomycota	Dothideomycetes	Pleosporales	Didymellaceae	Didymella	Didymella_glomerata	/	/	/	/	Low Longitude	/	/	Pathogen	https://doi.org/10.1007/s10658-018-1422-y	/
c0d431a8d0f1402f2cad012a027bf1c2	Fungi	Ascomycota	Pezizomycetes	Pezizales	Pezizaceae	/	/	/	/	/	/	/	/	/	/	/	/
c5bbfa0d948b1544021b5d3ce61a9395	Fungi	Basidiomycota	Agaricomycetes	Cantharellales	Ceratobasidiaceae	/	/	/	/	/	/	/	/	/	/	/	/
cc6b1636f3e4677815a6d892a48066d9	Fungi	Ascomycota	Dothideomycetes	Pleosporales	Pleosporaceae	Alternaria	/	/	/	/	/	/	/	/	Phytopathogen	https://doi.org/10.3389/fmicb.2017.01451	/
cfa92cd3eb4452d7d5a3c492b24dcd7f	Fungi	Ascomycota	Dothideomycetes	Pleosporales	Sporormiaceae	Westerdykella	Westerdykella_centenaria	/	/	/	/	/	/	/	/	/	/
d2476c2d372cf653d4c23d9518f7681d	Fungi	Ascomycota	Sordariomycetes	/	/	/	/	/	/	/	/	/	/	/	/	/	/
d33c114a72d96b95d0060311f1345d0f	Fungi	Basidiomycota	/	/	/	/	/	/	/	/	/	/	/	/	/	/	/
e219151dec7d7ba8d684c15e2ca5f231	Fungi	Ascomycota	Sordariomycetes	Hypocreales	Nectriaceae	Fusarium	Fusarium_solani	/	/	/	/	/	/	/	Pathogen	https://doi.org/10.1111/mpp.12289	DOI:�10.4103/0019-5154.97680
e40d549f857ba27acdc79405bd3ed42d	Fungi	Basidiomycota	Agaricomycetes	Agaricales	/	/	/	/	/	/	/	/	/	/	/	/	/
e6a4db3ba8c023cef428359922fe8196	Fungi	Ascomycota	Dothideomycetes	Capnodiales	/	/	/	/	/	/	/	/	/	/	/	/	/
4541adaa5600dc916be6b936932afa90	Archaea	Crenarchaeota	Nitrososphaeria	Nitrososphaerales	Nitrososphaeraceae	Candidatus_Nitrososphaera	unidentified_archaeon	/	/	/	/	/	/	/	Amonia Oxidizing	https://doi.org/10.1038/s41396-020-00735-7	/
76eab29d760f9163c81c318fd2ed67eb	Archaea	Crenarchaeota	Nitrososphaeria	Nitrososphaerales	Nitrososphaeraceae	Nitrososphaeraceae	/	/	/	/	/	/	/	/	Amonia Oxidizing	https://doi.org/10.1038/s41396-020-00735-7	/
89983221462a2f36e5433309c7f9f2f5	Archaea	Crenarchaeota	Nitrososphaeria	Nitrososphaerales	Nitrososphaeraceae	/	/	/	/	/	/	/	/	/	Amonia Oxidizing	https://doi.org/10.1038/s41396-020-00735-7	/
743ef91b0ca98c4a5cec62a5529e54cb	Archaea	Crenarchaeota	Nitrososphaeria	Nitrososphaerales	Nitrososphaeraceae	Candidatus_Nitrocosmicus	/	/	/	/	/	/	/	/	Amonia Oxidizing	https://doi.org/10.1038/s41396-020-00735-7	/
1e3c43bef9bb6974e7dbd9a5e6ce1e6f	Archaea	Crenarchaeota	Nitrososphaeria	Nitrososphaerales	Nitrososphaeraceae	Candidatus_Nitrososphaera	/	3	0	0	4	Unknown	/	/	Amonia Oxidizing	https://doi.org/10.1038/s41396-020-00735-7	/
743adfe5d871c4ea671b6b831eba75d4	Archaea	Crenarchaeota	Nitrososphaeria	Nitrososphaerales	Nitrososphaeraceae	Candidatus_Nitrocosmicus	uncultured_archaeon	/	/	/	/	/	/	/	Amonia Oxidizing	https://doi.org/10.1038/s41396-020-00735-7	/
d7fdf4add1b0d9ae9434e81e726b96a2	Archaea	Crenarchaeota	Nitrososphaeria	Nitrososphaerales	Nitrososphaeraceae	Nitrososphaeraceae	unidentified_archaeon	/	/	/	/	/	/	/	Amonia Oxidizing	https://doi.org/10.1038/s41396-020-00735-7	/
