# Supplementary material for: Biogeographical survey of soil microbiomes across sub-Saharan Africa: structure, drivers, and predicted climate-driven changes
Source: Microbiome. 2022 Aug 23;10:131. doi: 10.1186/s40168-022-01297-w (PMC9396824; doi:10.1186/s40168-022-01297-w)
Supplement: Supplementary file 20 — Additional file 19. Table S8. Variable codes, meaning and units for the environmental variables used in this study. [file 40168_2022_1297_MOESM19_ESM.csv]

Varible	Meaning	Units
Longitude	Longitude	decimal
Latitude	Latitude	decimal
pH	soil pH
K	Concentration of Potassium	mg/Kg
Ca	Concentration of Calcium	mg/Kg
Mg	Concentration of Magnesium	mg/Kg
Na	Concentration of Sodium	mg/Kg
P	Concentration of Phosphate	mg/Kg
N_Percent	Total soil Nitrogen	%
C_Percent	Total soil organic carbon	%
Sand_Percent	Percentage of Sand in soil	%
Silt_Percent	Percentage of Silt in soil	%
Clay_Percent	Percentage of Clay in soil	%
EVI2	Enhanced Vegetation Index 2
Mean_Ann_Temp (Bio1)	Mean Annual Temperature (MAT)	°C
Isothermality (Bio3)	Isothermality (quantifies how large the day-to-night temperatures oscillate relative to the summer-to-winter (annual) oscillations)	%
Temp_Seasonality (Bio4)	Temperature Seasonality (temperature variation over a given year based on standard deviation of monthly temperature averages)	°C*100
Min_Temp_Coldest_Month (Bio6)	Temperature of Coldest Month	°C*10
Mean_Ann_Precip (Bio12)	Mean Annual Precipitation (Bio12)	mm
Precip_Driest_Month (Bio14)	Precipitation of Driest Month	mm
Precip_Seasonality (Bio15)	Precipitation Seasonality (variation in monthly precipitation totals over the course of the year)	%
